# Supplementary material for: Generation of HepG2 Cells with High Expression of Multiple Drug-Metabolizing Enzymes for Drug Discovery Research Using a PITCh System
Source: Cells. 2022 May 18;11(10):1677. doi: 10.3390/cells11101677 (PMC9140068; doi:10.3390/cells11101677)
Supplement: Supplementary file 1 [file cells-11-01677-s001.zip]

Archive with 1 entries (1 files):
- cells-1651519-supplementary.pdf
